# Supplementary material for: Panmixia defines the genetic diversity of a unique arthropod-dispersed fungus specific to Protea flowers
Source: Ecol Evol. 2014 Aug 21;4(17):3444–55. doi: 10.1002/ece3.1149 (PMC4228618; doi:10.1002/ece3.1149)
Supplement: Supplementary file 2 — Data S1. Microsatellite genotypes of K. proteae individuals. [file ece30004-3444-sd2.txt]

Individual	Plant	Year	Locus KX1	Locus KX2	Locus KX3	Locus KX4	Locus KX5	Locus KX7	Locus KX8	Locus KX10	Locus KX11	Locus KX12
G011	1	1	110	0	187	199	128	97	117	192	0	190
G012	1	1	94	128	211	184	0	94	117	189	187	190
G013	1	1	102	110	187	166	128	94	109	180	195	194
G014	1	1	90	110	193	166	128	97	109	188	195	190
G001	1	1	110	110	187	184	128	97	117	218	183	190
G015	1	1	152	131	190	166	131	94	117	188	183	186
G017	1	2	126	110	187	174	131	94	117	188	187	206
G018	1	2	96	128	187	166	119	94	105	180	183	194
G019	1	2	84	122	199	178	125	97	105	0	195	190
G020	1	2	90	110	193	166	122	97	117	180	187	190
G021	2	1	98	0	187	181	122	94	109	187	183	198
G022	2	1	106	125	187	160	128	94	117	192	199	190
G023	2	1	84	110	187	166	128	97	109	208	187	190
G026	2	1	110	116	187	160	122	97	117	180	187	190
G028	2	2	84	110	187	166	134	94	117	192	187	214
G029	2	2	84	110	187	166	134	94	117	192	187	214
G030	2	2	96	125	187	160	131	97	117	180	187	190
G031	2	2	102	125	190	166	128	94	105	189	199	214
G032	2	2	116	125	187	181	119	94	109	192	183	186
G033	2	2	96	125	187	166	119	97	105	180	187	194
G034	2	2	106	110	187	166	131	94	117	188	191	194
G035	3	1	94	113	193	160	128	94	109	180	187	202
G036	3	1	110	110	187	166	122	97	105	218	177	206
G037	3	1	134	113	184	166	119	94	105	184	183	186
G038	4	1	116	122	187	178	131	100	117	188	183	190
G039	4	1	106	110	187	174	122	94	117	188	183	194
G040	4	1	104	110	190	186	128	94	105	180	183	190
G041	4	1	84	116	196	166	116	100	117	218	195	194
G042	4	1	114	122	187	166	131	94	109	192	195	190
G043	4	1	84	113	190	166	0	97	117	180	195	194
G044	4	2	86	116	190	166	119	94	117	192	191	186
G002	4	2	102	122	187	184	122	94	105	180	183	186
G045	5	1	96	110	190	166	131	97	105	200	187	186
G046	5	1	100	110	199	166	119	97	109	199	195	198
G047	5	1	94	113	211	181	125	97	117	189	187	198
G048	5	2	90	166	187	166	119	94	117	192	191	186
G049	6	1	120	113	184	166	119	97	117	181	183	186
G050	6	1	98	113	214	166	122	94	117	192	183	194
G051	6	1	94	110	190	178	128	94	117	204	183	190
G052	6	1	94	119	190	166	119	94	121	218	187	194
G053	6	1	116	110	190	160	122	100	117	188	183	194
G054	6	1	116	113	190	178	131	94	105	218	183	190
G003	6	2	100	116	187	166	125	94	117	189	183	194
G056	6	2	84	110	187	166	119	94	105	200	187	214
G057	6	2	100	150	187	166	125	94	117	192	187	190
G058	6	2	84	110	187	166	122	97	117	192	187	214
G059	7	1	96	122	214	174	119	94	105	192	176	186
G060	7	1	104	110	187	181	122	94	125	192	191	190
G061	7	1	94	110	187	181	122	94	117	188	188	214
G062	7	1	98	122	187	186	122	94	117	180	207	194
G063	7	1	102	122	187	175	125	94	117	188	183	190
G064	7	1	120	113	187	179	122	97	105	192	183	190
G065	7	1	108	116	220	179	119	97	117	208	183	186
G066	7	1	98	119	187	175	119	77	105	208	179	194
G068	7	2	106	122	187	166	0	94	117	188	191	190
G004	7	2	114	150	187	166	128	94	109	192	187	205
G069	7	2	104	113	193	169	131	97	105	218	177	190
G070	7	2	104	147	193	166	122	94	117	180	183	206
G071	7	2	98	116	187	184	119	97	117	192	207	190
G072	8	1	104	110	199	166	116	97	117	218	179	210
G073	8	1	106	110	187	166	0	94	117	180	183	190
G005	8	1	104	110	187	166	119	94	117	180	183	198
G076	8	1	110	113	220	166	119	100	117	180	183	186
G078	8	1	96	110	187	166	119	94	117	180	195	194
G079	8	1	162	113	187	163	131	94	105	192	175	194
G082	8	2	96	122	187	179	122	97	117	188	187	190
G083	8	2	104	122	202	202	119	94	129	188	187	198
G085	9	1	98	97	190	166	122	97	93	192	187	190
G086	9	1	102	113	199	166	131	94	117	180	195	190
G087	9	1	92	113	187	166	113	97	117	188	187	206
G088	9	1	110	113	187	166	119	94	117	188	183	194
G089	9	1	100	110	193	166	131	94	113	192	183	205
G090	9	2	116	116	187	199	116	94	113	188	183	194
G091	9	2	106	125	187	185	128	94	105	180	187	190
G092	9	2	108	122	187	166	119	97	117	180	183	206
G093	9	2	128	131	187	166/186	131	94	113	218	183	186
G094	9	2	112	0	187	165	113	94	117	188	183	205
G095	9	2	94	113	187	179	131	94	117	188	183	194
G096	10	1	106	113	187	166	128	94	117	188	187	194
G097	10	1	94	169	187	182	119	94	117	192	175	194
G098	10	1	112	131	190	179	122	94	117	192	183	194
G099	10	1	94	110	187	182	128	97	109	218	183	190
G100	10	1	110	113	190	174	128	94	117	192	187	190
G101	10	2	98	113	190	178	119	97	117	180	195	205
G102	10	2	106	113	190	169	131	97	117	180	183	218
G103	10	2	90	110	187	166	122	94	117	180	175	190
G104	10	2	94	110	184	179	113	97	129	180	183	210
G105	10	2	162	107	193	173	122	97	109	180	177	190
G107	11	1	116	0	190	166	125	94	105	180	191	206
G108	11	2	104	113	229	166	128	97	117	192	183	194
G109	11	2	110	110	190	169	122	94	109	188	183	206
G110	11	2	88	110	199	166	128	97	117	188	183	190
