# Supplementary material for: Panmixia defines the genetic diversity of a unique arthropod-dispersed fungus specific to Protea flowers
Source: Ecol Evol. 2014 Aug 21;4(17):3444–55. doi: 10.1002/ece3.1149 (PMC4228618; doi:10.1002/ece3.1149)
Supplement: Supplementary file 3 — Data S2. Sampling locations and number of K. proteae isolates obtained from each P. repens tree. [file ece30004-3444-sd3.txt]

Mean alpha values
K		2	3	4	5	6	7	8	9	10
No locprior	AVERAGE	5.396	5.291	5.241	4.470	4.965	4.783	5.412	4.509	4.652
	SEM	0.305	0.274	0.296	0.336	0.296	0.243	0.365	0.443	0.324
Infructescences	AVERAGE	3.319	4.490	4.035	4.257	4.764	4.894	4.810	3.937	4.734
	SEM	0.830	0.837	0.669	0.868	0.647	0.689	0.687	0.743	0.760
Trees	AVERAGE	4.863	4.956	5.137	5.570	5.173	4.036	4.704	3.899	4.156
	SEM	0.937	0.362	0.652	0.905	0.749	0.710	0.866	0.590	0.691
J1&2	AVERAGE	5.249	6.323	5.509	5.442	4.978	5.355	5.062	5.382	5.298
	SEM	0.688	0.447	0.477	0.475	0.576	0.382	0.303	0.450	0.718
