# Supplementary material for: Panmixia defines the genetic diversity of a unique arthropod-dispersed fungus specific to Protea flowers
Source: Ecol Evol. 2014 Aug 21;4(17):3444–55. doi: 10.1002/ece3.1149 (PMC4228618; doi:10.1002/ece3.1149)
Supplement: Supplementary file 4 — Data S3. Example of a STRUCTURE input file. [file ece30004-3444-sd4.txt]

This file explains the contents of the supplementary data files provided.

sampling.txt
Infructescences were sampled from eleven Protea repens plants in this study. This file provides the GPS co-ordinates of each plant as well as the number of Knoxdaviesia proteae isolates obtained from each age class of infructescence (Year1=new; Year2=old).

Kprot_genotypes.txt
"Individual" gives the unique ID for each K. proteae isolate
"Plant" refers to the individual P. repens tree from which sampling was done. The number of each plant is the same as in sampling.csv.
"Year" refers to the age of the infructescence from which the fungal individual was sampled. 1=new; 2=old
Colums 4-13 give the microsatellite alleles (in fragment length) at the 10 loci. Null alleles are coded as "0".

The STRUCTURE-input.txt file is an example of the standard inout provided for the program STRUCTURE. Column 2 is an example of the sampling (LOCPRIOR) information provided, in this case assuming that each Protea tree harbours one K. proteae population. The STRUCTURE_mainparamaters file defines the paramaters of a given run.

Mean_alpha.txt
Gives the mean and standard error of the mean (SEM) alpha values for each K value. Values are reported for the runs not including the LOCPRIOR model ("no locprior") as well as for each of the three LOCPRIOR combinations. "Infructescences" groups each infructescence age class within a tree as a population, "Trees" groups individuals trees as populations and "J1&2" groups each infructescence age class as a separate population. All all values are > 1, indicative of admixture.
