# Supplementary material for: Panmixia defines the genetic diversity of a unique arthropod-dispersed fungus specific to Protea flowers
Source: Ecol Evol. 2014 Aug 21;4(17):3444–55. doi: 10.1002/ece3.1149 (PMC4228618; doi:10.1002/ece3.1149)
Supplement: Supplementary file 5 — Data S4. Example of a STRUCTURE main parameter file. [file ece30004-3444-sd5.txt]

Plant	Latitude	Longitude	Year1	Year2
1	-34.206200	21.681217	6	4
2	-34.206067	21.681033	4	7
3	-34.206300	21.681283	3	0
4	-34.206083	21.681183	6	2
5	-34.206567	21.681667	3	1
6	-34.205683	21.680617	6	4
7	-34.206683	21.681867	8	5
8	-34.206767	21.681967	6	2
9	-34.205400	21.680433	5	6
10	-34.205367	21.680383	5	5
11	-34.205467	21.680483	1	3
