# Supplementary material for: Panmixia defines the genetic diversity of a unique arthropod-dispersed fungus specific to Protea flowers
Source: Ecol Evol. 2014 Aug 21;4(17):3444–55. doi: 10.1002/ece3.1149 (PMC4228618; doi:10.1002/ece3.1149)
Supplement: Supplementary file 6 — Data S5. Average alpha values inferred from clustering analyses in STRUCTURE. [file ece30004-3444-sd6.txt]

G001	1	110	110	187	184	128	97	117	218	183	190
G011	1	110	0	187	199	128	97	117	192	0	190
G012	1	94	128	211	184	0	94	117	189	187	190
G013	1	102	110	187	166	128	94	109	180	195	194
G014	1	90	110	193	166	128	97	109	188	195	190
G015	1	152	131	190	166	131	94	117	188	183	186
G017	1	126	110	187	174	131	94	117	188	187	206
G018	1	96	128	187	166	119	94	105	180	183	194
G019	1	84	122	199	178	125	97	105	0	195	190
G020	1	90	110	193	166	122	97	117	180	187	190
G021	2	98	0	187	181	122	94	109	187	183	198
G022	2	106	125	187	160	128	94	117	192	199	190
G023	2	84	110	187	166	128	97	109	208	187	190
G026	2	110	116	187	160	122	97	117	180	187	190
G028	2	84	110	187	166	134	94	117	192	187	214
G029	2	84	110	187	166	134	94	117	192	187	214
G030	2	96	125	187	160	131	97	117	180	187	190
G031	2	102	125	190	166	128	94	105	189	199	214
G032	2	116	125	187	181	119	94	109	192	183	186
G033	2	96	125	187	166	119	97	105	180	187	194
G034	2	106	110	187	166	131	94	117	188	191	194
G035	3	94	113	193	160	128	94	109	180	187	202
G036	3	110	110	187	166	122	97	105	218	177	206
G037	3	134	113	184	166	119	94	105	184	183	186
G038	4	116	122	187	178	131	100	117	188	183	190
G039	4	106	110	187	174	122	94	117	188	183	194
G040	4	104	110	190	186	128	94	105	180	183	190
G041	4	84	116	196	166	116	100	117	218	195	194
G042	4	114	122	187	166	131	94	109	192	195	190
G043	4	84	113	190	166	0	97	117	180	195	194
G002	4	102	122	187	184	122	94	105	180	183	186
G044	4	86	116	190	166	119	94	117	192	191	186
G045	5	96	110	190	166	131	97	105	200	187	186
G046	5	100	110	199	166	119	97	109	199	195	198
G047	5	94	113	211	181	125	97	117	189	187	198
G048	5	90	166	187	166	119	94	117	192	191	186
G049	6	120	113	184	166	119	97	117	181	183	186
G050	6	98	113	214	166	122	94	117	192	183	194
G051	6	94	110	190	178	128	94	117	204	183	190
G052	6	94	119	190	166	119	94	121	218	187	194
G053	6	116	110	190	160	122	100	117	188	183	194
G054	6	116	113	190	178	131	94	105	218	183	190
G003	6	100	116	187	166	125	94	117	189	183	194
G056	6	84	110	187	166	119	94	105	200	187	214
G057	6	100	150	187	166	125	94	117	192	187	190
G058	6	84	110	187	166	122	97	117	192	187	214
G059	7	96	122	214	174	119	94	105	192	176	186
G060	7	104	110	187	181	122	94	125	192	191	190
G061	7	94	110	187	181	122	94	117	188	188	214
G062	7	98	122	187	186	122	94	117	180	207	194
G063	7	102	122	187	175	125	94	117	188	183	190
G064	7	120	113	187	179	122	97	105	192	183	190
G065	7	108	116	220	179	119	97	117	208	183	186
G066	7	98	119	187	175	119	77	105	208	179	194
G004	7	114	150	187	166	128	94	109	192	187	205
G068	7	106	122	187	166	0	94	117	188	191	190
G069	7	104	113	193	169	131	97	105	218	177	190
G070	7	104	147	193	166	122	94	117	180	183	206
G071	7	98	116	187	184	119	97	117	192	207	190
G005	8	104	110	187	166	119	94	117	180	183	198
G072	8	104	110	199	166	116	97	117	218	179	210
G073	8	106	110	187	166	0	94	117	180	183	190
G076	8	110	113	220	166	119	100	117	180	183	186
G078	8	96	110	187	166	119	94	117	180	195	194
G079	8	162	113	187	163	131	94	105	192	175	194
G082	8	96	122	187	179	122	97	117	188	187	190
G083	8	104	122	202	202	119	94	129	188	187	198
G085	9	98	97	190	166	122	97	93	192	187	190
G086	9	102	113	199	166	131	94	117	180	195	190
G087	9	92	113	187	166	113	97	117	188	187	206
G088	9	110	113	187	166	119	94	117	188	183	194
G089	9	100	110	193	166	131	94	113	192	183	205
G090	9	116	116	187	199	116	94	113	188	183	194
G091	9	106	125	187	185	128	94	105	180	187	190
G092	9	108	122	187	166	119	97	117	180	183	206
G093	9	128	131	187	166	131	94	113	218	183	186
G094	9	112	0	187	165	113	94	117	188	183	205
G095	9	94	113	187	179	131	94	117	188	183	194
G096	10	106	113	187	166	128	94	117	188	187	194
G097	10	94	169	187	182	119	94	117	192	175	194
G098	10	112	131	190	179	122	94	117	192	183	194
G099	10	94	110	187	182	128	97	109	218	183	190
G100	10	110	113	190	174	128	94	117	192	187	190
G101	10	98	113	190	178	119	97	117	180	195	205
G102	10	106	113	190	169	131	97	117	180	183	218
G103	10	90	110	187	166	122	94	117	180	175	190
G104	10	94	110	184	179	113	97	129	180	183	210
G105	10	162	107	193	173	122	97	109	180	177	190
G107	11	116	0	190	166	125	94	105	180	191	206
G108	11	104	113	229	166	128	97	117	192	183	194
G109	11	110	110	190	169	122	94	109	188	183	206
G110	11	88	110	199	166	128	97	117	188	183	190
