# Supplementary material for: Panmixia defines the genetic diversity of a unique arthropod-dispersed fungus specific to Protea flowers
Source: Ecol Evol. 2014 Aug 21;4(17):3444–55. doi: 10.1002/ece3.1149 (PMC4228618; doi:10.1002/ece3.1149)
Supplement: Supplementary file 7 — Data S6. Explanation of the content of the data files. [file ece30004-3444-sd7.txt]

#define OUTFILE C:\Documents and Settings\janneke\My Documents\Data analysis\Structure\N!Grtz-trees\Admix-500\750\Results\Admix-500\750_run_3
#define INFILE C:\Documents and Settings\janneke\My Documents\Data analysis\Structure\N!Grtz-trees\project_data
#define NUMINDS 92
#define NUMLOCI 10
#define LABEL 1 
#define POPDATA 1 
#define POPFLAG 0 
#define LOCDATA 0 
#define PHENOTYPE 0 
#define MARKERNAMES 0 
#define MAPDISTANCES 0 
#define ONEROWPERIND 0 
#define PHASEINFO 0 
#define PHASED 1 
#define RECESSIVEALLELES 0 
#define EXTRACOLS 0
#define MISSING 0
#define PLOIDY 1
#define MAXPOPS 1
#define BURNIN 500000
#define NUMREPS 750000


#define NOADMIX 0
#define LINKAGE 0
#define USEPOPINFO 0

#define LOCPRIOR 0
#define INFERALPHA 1
#define ALPHA 1.0
#define POPALPHAS 0 
#define UNIFPRIORALPHA 1 
#define ALPHAMAX 10.0
#define ALPHAPROPSD 0.025


#define FREQSCORR 1 
#define ONEFST 0
#define FPRIORMEAN 0.01
#define FPRIORSD 0.05


#define INFERLAMBDA 0 
#define LAMBDA 1.0
#define COMPUTEPROB 1 
#define PFROMPOPFLAGONLY 0 
#define ANCESTDIST 0 
#define STARTATPOPINFO 0 
#define METROFREQ 10


#define UPDATEFREQ 1 
